# Supplementary material for: Affinity of anti-spike antibodies to three major SARS-CoV-2 variants in recipients of three major vaccines
Source: Commun Med (Lond). 2022 Aug 25;2:109. doi: 10.1038/s43856-022-00174-9 (PMC9403978; doi:10.1038/s43856-022-00174-9)
Supplement: Supplementary file 3 — Supplementary Data 1 [file 43856_2022_174_MOESM3_ESM.xlsx]

## Sheet: Figure1a
RBD Conc-24	K06.WT (n=9)											RBD Conc-24	K06.Dlt (n=9)											RBD Conc-24	K06.Om (n=9)
nM	AVERAGE	Image1	Image2	Image3	Image4	Image5	Image6	Image7	Image8	Image9		nM	AVERAGE	Image1	Image2	Image3	Image4	Image5	Image6	Image7	Image8	Image9		nM	AVERAGE	Image1	Image2	Image3	Image4	Image5	Image6	Image7	Image8	Image9
10000000	1	-	-	-	-	-	-	-	-	-		10000000	1	-	-	-	-	-	-	-	-	-		10000000	1	-	-	-	-	-	-	-	-	-
1000000	1	-	-	-	-	-	-	-	-	-		1000000	1	-	-	-	-	-	-	-	-	-		1000000	1	-	-	-	-	-	-	-	-	-
5000	0.995	0.994	0.998	0.996	0.983	0.993	0.994	0.996	0.997	0.999		5000	0.92	0.923	0.911	0.915	0.918	0.929	0.91	0.928	0.921	0.924		5000	0.613	0.572	0.577	0.672	0.595	0.613	0.579	0.609	0.69	0.613
1000	0.973	0.97	0.972	0.969	0.979	0.971	0.97	0.974	0.976	0.973		1000	0.883	0.888	0.884	0.876	0.89	0.887	0.876	0.874	0.889	0.878		1000	0.363	0.381	0.363	0.377	0.445	0.359	0.292	0.339	0.334	0.378
500	0.966	0.966	0.964	0.96	0.964	0.968	0.967	0.968	0.966	0.969		500	0.833	0.823	0.831	0.821	0.844	0.835	0.826	0.843	0.833	0.842		500	0.347	0.344	0.347	0.367	0.325	0.359	0.266	0.382	0.39	0.339
250	0.962	0.967	0.957	0.96	0.965	0.966	0.957	0.961	0.963	0.961		250	0.823	0.824	0.817	0.818	0.831	0.82	0.828	0.827	0.825	0.82		250	0.301	0.311	0.34	0.276	0.281	0.295	0.24	0.325	0.324	0.319
125	0.943	0.945	0.944	0.939	0.946	0.939	0.945	0.939	0.942	0.95		125	0.748	0.762	0.729	0.746	0.744	0.765	0.747	0.752	0.761	0.729		125	0.185	0.144	0.197	0.146	0.201	0.194	0.202	0.159	0.181	0.244
62.5	0.924	0.923	0.912	0.921	0.923	0.925	0.928	0.923	0.929	0.929		62.5	0.744	0.751	0.736	0.724	0.743	0.745	0.743	0.756	0.751	0.75		62.5	0.191	0.234	0.214	0.162	0.137	0.189	0.163	0.232	0.217	0.173
31.25	0.901	0.905	0.91	0.887	0.915	0.912	0.897	0.89	0.896	0.896		31.25	0.639	0.641	0.63	0.627	0.636	0.669	0.641	0.647	0.626	0.637		31.25	0.15	0.136	0.101	0.437	0.092	0.147	0.161	0.142	0.07	0.065
15.63	0.85	0.855	0.849	0.848	0.851	0.844	0.849	0.846	0.865	0.841		15.63	0.601	0.602	0.617	0.587	0.627	0.587	0.584	0.584	0.596	0.627		15.63	0.083	0.038	0.089	0.072	0.114	0.072	0.059	0.029	0.132	0.141
7.81	0.786	0.783	0.789	0.782	0.782	0.791	0.78	0.794	0.787	0.79		7.81	0.449	0.434	0.428	0.449	0.45	0.464	0.464	0.489	0.445	0.421		7.81	0.031	0.01	0.048	0.095	0	0.008	0.012	0.014	0.064	0.031
3.91	0.714	0.722	0.698	0.722	0.717	0.701	0.735	0.694	0.715	0.726		3.91	0.397	0.406	0.421	0.409	0.39	0.394	0.422	0.383	0.351	0.399		3.91	-0.033	0.014	-0.009	0.021	-0.039	-0.073	-0.081	-0.022	-0.007	-0.097
1.95	0.594	0.625	0.548	0.595	0.582	0.605	0.558	0.591	0.629	0.617		1.95	0.223	0.25	0.203	0.302	0.198	0.286	0.204	0.27	0.147	0.151		1.95	-0.048	-0.058	-0.034	-0.057	-0.067	-0.086	-0.051	-0.025	-0.031	-0.024
0.98	0.498	0.516	0.486	0.443	0.521	0.499	0.438	0.551	0.525	0.503		0.98	0.241	0.205	0.28	0.203	0.261	0.271	0.283	0.227	0.254	0.186		0.98	-0.04	0.044	-0.079	0.017	-0.028	-0.044	-0.101	-0.018	0.037	-0.187
0.49	0.327	0.293	0.33	0.303	0.302	0.383	0.286	0.272	0.346	0.431		0.49	0.105	0.084	0.146	0.114	0.18	0.121	0.047	0.102	0.087	0.067		0.49	-0.047	-0.086	-0.102	-0.011	-0.058	-0.075	-0.023	-0.063	0.029	-0.029
0.24	0.176	0.233	0.221	0.228	0.247	0.168	0.113	0.121	0.17	0.083		0.24	0.117	0.106	0.136	0.144	0.051	0.097	0.121	0.154	0.166	0.075		0.24	-0.028	-0.046	-0.043	-0.006	-0.067	-0.055	0.049	-0.001	-0.076	-0.007
0.12	0.186	0.176	0.202	0.151	0.208	0.178	0.111	0.256	0.162	0.234		0.12	0.034	0.057	0.016	0.07	-0.011	0.037	0.056	0.04	0.024	0.018		0.12	0.009	0.029	0	0.079	-0.019	0.036	-0.098	-0.032	0.058	0.031
0.06	-0.026	0.046	-0.529	-0.012	0.054	0.086	-0.088	0.031	0.153	0.024		0.06	0.016	0.035	-0.048	-0.069	0.021	0.01	0.057	0.05	0.004	0.084		0.06	-0.007	0.026	-0.011	-0.075	0.031	0.05	-0.03	-0.054	-0.01	0.007
0.03	0.103	0.113	0.172	0.172	0.059	0.019	0.117	0.094	0.106	0.074		0.03	0.038	-0.005	0.032	0.018	0.055	0.091	-0.006	-0.011	0.135	0.035		0.03	-0.02	0.103	-0.101	-0.084	-0.062	-0.046	-0.038	-0.049	0.059	0.036
0.02	0.043	0.091	-0.022	0.002	0.089	0.071	-0.003	-0.038	0.154	0.042		0.02	0.032	0.041	0.111	-0.002	-0.004	0.058	0.038	0.002	0.036	0.008		0.02	-0.001	0.002	-0.093	-0.017	0.009	-0.056	-0.029	0.039	0.013	0.119
0.01	0.071	0.094	0.062	0.138	0.123	0.036	0.15	-0.052	-0.01	0.095		0.01	0.005	-0.04	0.014	0.088	-0.035	0.019	0.036	-0.021	0.04	-0.06		0.01	0.066	0.087	0.102	0.077	0.087	0.069	0.042	0.039	0.07	0.026
0.004	0.067	0.146	-0.048	0.038	0.026	0.005	0.07	0.097	0.136	0.136		0.004	-0.063	-0.091	-0.078	-0.107	-0.104	-0.11	-0.056	-0.038	0.052	-0.038		0.004	-0.022	0.022	0.012	-0.028	0.002	-0.071	-0.006	-0.018	-0.061	-0.044
0.002	0.027	0.172	-0.467	0.126	0.078	0.147	0.138	0.107	-0.144	0.089		0.002	-0.011	-0.043	0.02	-0.041	0.066	0.072	-0.106	-0.036	-0.021	-0.011		0.002	-0.019	-0.073	0.005	0.033	-0.087	-0.017	-0.02	0.014	-0.029	-0.002
0.0001	0.078	0.217	0.215	0.009	0.055	-0.029	0.058	0.008	0.076	0.092		0.0001	0.029	0.013	0.033	0.039	0.024	0.031	-0.006	-0.042	0.09	0.083		0.0001	0.032	0.032	0.122	0.025	-0.018	0.012	0.108	0.058	-0.037	-0.013
0.0001	-0.048	0.047	-0.166	-0.142	-0.16	-0.004	-0.086	0.028	0.01	0.044		0.0001	-0.029	-0.001	-0.041	-0.014	-0.006	0.038	-0.052	-0.028	-0.094	-0.064		0.0001	-0.032	-0.08	-0.03	-0.082	-0.046	-0.047	0.006	0.009	0.007	-0.028
0.0001	-0.03	-0.094	0.085	-0.104	0.025	0.054	0.012	-0.059	-0.204	0.012		0.0001	-0.000217	-0.0337	-0.0428	-0.008	0.046	0.066	-0.086	-0.003	0.03	0.028		0.0001	0.000135	-0.019	0.069	0.066	0.008	-0.013	0.017	-0.065	-0.014	-0.048

## Sheet: Figure1b
RBD Conc-24	JJ015.WT (n=9)											RBD Conc-24	RBD Conc-24	JJ015.WT (n=9)											RBD Conc-24	JJ015.Dlt (n=9)											RBD Conc-24	JJ015.Om (n=9)
nM	AVERAGE	Image1	Image2	Image3	Image4	Image5	Image6	Image7	Image8	Image9		nM	nM	AVERAGE	Image1	Image2	Image3	Image4	Image5	Image6	Image7	Image8	Image9		nM	AVERAGE	Image1	Image2	Image3	Image4	Image5	Image6	Image7	Image8	Image9		nM	AVERAGE	Image1	Image2	Image3	Image4	Image5	Image6	Image7	Image8	Image9
10000000	1	-	-	-	-	-	-	-	-	-		10000000	10000000	1	-	-	-	-	-	-	-	-	-		10000000	1	-	-	-	-	-	-	-	-	-		10000000	1	-	-	-	-	-	-	-	-	-
1000000	1	-	-	-	-	-	-	-	-	-		1000000	1000000	1	-	-	-	-	-	-	-	-	-		1000000	1	-	-	-	-	-	-	-	-	-		1000000	1	-	-	-	-	-	-	-	-	-
5000	0.998883	0.991745	0.997733	0.998655	0.998031	1.00225	1.00089	0.998298	1.00144	1.00091		5000	5000	0.999	0.992	0.998	0.999	0.998	1.002	1.001	0.998	1.001	1.001		5000	0.932	0.937	0.935	0.932	0.928	0.919	0.93	0.933	0.938	0.937		5000	0.338	0.316	0.335	0.337	0.339	0.355	0.351	0.328	0.349	0.33
1000	0.997161	0.998058	0.998324	0.999518	0.985292	1.00112	0.997699	0.998324	0.998647	0.99747		1000	1000	0.997	0.998	0.998	1	0.985	1.001	0.998	0.998	0.999	0.997		1000	0.875	0.877	0.878	0.853	0.878	0.878	0.878	0.869	0.883	0.881		1000	0.196	0.183	0.172	0.192	0.197	0.185	0.212	0.201	0.212	0.213
500	0.996403	0.995366	0.995594	0.995443	0.99742	0.99685	0.998479	0.994756	0.997856	0.995868		500	500	0.996	0.995	0.996	0.995	0.997	0.997	0.998	0.995	0.998	0.996		500	0.859	0.86	0.856	0.855	0.854	0.855	0.859	0.867	0.862	0.862		500	0.232	0.201	0.225	0.189	0.236	0.256	0.259	0.23	0.246	0.245
250	0.994635	0.993909	0.995543	0.994002	0.993967	0.996524	0.993524	0.993526	0.996821	0.993901		250	250	0.995	0.994	0.996	0.994	0.994	0.997	0.994	0.994	0.997	0.994		250	0.826	0.85	0.839	0.844	0.838	0.84	0.842	0.85	0.688	0.847		250	0.183	0.16	0.177	0.17	0.202	0.183	0.173	0.166	0.227	0.185
125	0.990486	0.990475	0.990288	0.990786	0.991847	0.991001	0.991849	0.987668	0.992001	0.988465		125	125	0.99	0.99	0.99	0.991	0.992	0.991	0.992	0.988	0.992	0.988		125	0.794	0.803	0.794	0.792	0.794	0.792	0.788	0.799	0.792	0.792		125	0.142	0.151	0.126	0.128	0.131	0.143	0.154	0.14	0.153	0.152
62.5	0.986382	0.990325	0.990467	0.981409	0.991252	0.990644	0.990872	0.984173	0.990718	0.967581		62.5	62.5	0.986	0.99	0.99	0.981	0.991	0.991	0.991	0.984	0.991	0.968		62.5	0.77	0.773	0.777	0.771	0.772	0.762	0.765	0.768	0.772	0.775		62.5	0.163	0.136	0.155	0.176	0.177	0.17	0.178	0.16	0.165	0.146
31.25	0.981703	0.985093	0.987203	0.985881	0.943357	0.986666	0.987082	0.98644	0.986825	0.986782		31.25	31.25	0.982	0.985	0.987	0.986	0.943	0.987	0.987	0.986	0.987	0.987		31.25	0.736	0.745	0.72	0.738	0.734	0.735	0.721	0.751	0.742	0.74		31.25	0.171	0.168	0.168	0.177	0.181	0.176	0.168	0.174	0.149	0.176
15.625	0.97351	0.97469	0.97418	0.973673	0.975296	0.975998	0.976818	0.960441	0.974317	0.976177		15.625	15.63	0.974	0.975	0.974	0.974	0.975	0.976	0.977	0.96	0.974	0.976		15.63	0.715	0.712	0.713	0.714	0.715	0.707	0.717	0.726	0.716	0.713		15.63	0.162	0.166	0.166	0.185	0.176	0.19	0.184	-0.012	0.198	0.205
7.8125	0.945521	0.851324	0.957938	0.944757	0.961455	0.96108	0.959999	0.958155	0.956152	0.958831		7.8125	7.81	0.946	0.851	0.958	0.945	0.961	0.961	0.96	0.958	0.956	0.959		7.81	0.659	0.648	0.656	0.655	0.661	0.61	0.669	0.685	0.674	0.67		7.81	0.031	0.014	0.048	0.027	0.043	0.036	0.025	0.038	0.01	0.039
3.90625	0.924562	0.936738	0.928522	0.93063	0.929287	0.843059	0.941419	0.934835	0.939286	0.937285		3.90625	3.91	0.925	0.937	0.929	0.931	0.929	0.843	0.941	0.935	0.939	0.937		3.91	0.636	0.624	0.622	0.611	0.634	0.624	0.636	0.662	0.674	0.641		3.91	0.102	0.093	0.078	0.093	0.093	0.118	0.116	0.104	0.094	0.129
1.95312	0.873373	0.838444	0.897141	0.89276	n/a	0.909842	n/a	0.782583	0.902684	0.890155		1.95312	1.95	0.873	0.838	0.897	0.893	n/a	0.91	n/a	0.783	0.903	0.89		1.95	0.529	0.424	0.514	0.535	0.53	0.527	0.556	0.588	0.519	0.567		1.95	-0.142	-0.267	-0.078	-0.16	-0.118	-0.1	-0.091	-0.081	-0.273	-0.113
0.976562	0.85441	0.861949	0.858778	0.859319	0.858527	0.860424	0.862907	0.798409	0.872011	0.857369		0.976562	0.98	0.854	0.862	0.859	0.859	0.859	0.86	0.863	0.798	0.872	0.857		0.98	0.483	0.534	0.482	0.468	0.454	0.465	0.478	0.504	0.493	0.469		0.98	-0.005	-0.025	0.019	0	-0.012	-0.016	-0.013	-0.001	-0.011	0.016
0.488281	0.775714	0.773338	0.777565	0.785428	0.783767	0.7884	0.698557	0.781449	0.80308	0.789839		0.488281	0.49	0.776	0.773	0.778	0.785	0.784	0.788	0.699	0.781	0.803	0.79		0.49	0.397	0.391	0.39	0.37	0.402	0.417	0.392	0.392	0.409	0.406		0.49	-0.134	-0.183	-0.174	-0.114	-0.126	-0.105	-0.131	-0.109	-0.166	-0.096
0.244141	0.689714	0.686171	0.686224	0.684544	0.691321	0.695855	0.691906	0.688809	0.69683	0.685762		0.244141	0.24	0.69	0.686	0.686	0.685	0.691	0.696	0.692	0.689	0.697	0.686		0.24	0.248	0.335	0.309	0.272	0.317	0.354	0.334	0.323	-0.337	0.33		0.24	-0.046	-0.033	-0.026	-0.531	-0.044	-0.026	-0.019	-0.023	0.285	0.003
0.12207	0.563676	0.569699	0.570486	0.561569	0.559859	0.56482	0.558332	0.551593	0.576976	0.559754		0.12207	0.12	0.564	0.57	0.57	0.562	0.56	0.565	0.558	0.552	0.577	0.56		0.12	0.268	0.318	0.254	0.147	0.289	0.285	0.269	0.284	0.29	0.281		0.12	-0.021	-0.021	-0.045	0.004	-0.023	-0.138	0.022	-0.003	0.036	-0.024
0.0610352	0.412849	0.405343	0.416475	0.401838	0.412203	0.415703	0.417698	0.417178	0.427894	0.401309		0.0610352	0.06	0.413	0.405	0.416	0.402	0.412	0.416	0.418	0.417	0.428	0.401		0.06	0.175	0.184	0.191	0.097	0.202	0.205	0.191	0.208	0.145	0.148		0.06	-0.104	-0.132	-0.087	-0.09	-0.122	-0.113	-0.112	-0.111	-0.077	-0.094
0.0305176	0.200899	0.203951	0.231541	0.194398	0.22328	0.235874	0.0684014	0.221656	0.230256	0.198732		0.0305176	0.03	0.201	0.204	0.232	0.194	0.223	0.236	0.068	0.222	0.23	0.199		0.03	0.115	0.168	0.132	0.092	0.075	0.128	0.098	0.111	0.135	0.093		0.03	-0.046	-0.114	-0.008	-0.017	-0.024	-0.001	-0.03	-0.204	0.011	-0.031
0.0152588	0.289072	0.281974	0.299435	0.252405	0.281409	0.296194	0.294484	0.29317	0.311051	0.291526		0.0152588	0.02	0.289	0.282	0.299	0.252	0.281	0.296	0.294	0.293	0.311	0.292		0.02	0.031	0.099	0.079	0.038	-0.222	0.059	0.029	0.06	0.097	0.041		0.02	-0.01	-0.022	0.011	0.001	-0.056	0.017	0.003	-0.028	-0.011	-0.007
0.00762939	0.0938847	0.112627	0.100059	0.106667	0.0915849	0.119895	0.0831584	0.0765586	0.0324906	0.121921		0.00762939	0.01	0.094	0.113	0.1	0.107	0.092	0.12	0.083	0.077	0.032	0.122		0.01	0.045	0.129	0.078	0.082	-0.061	-0.126	0.08	0.087	0.074	0.066		0.01	-0.046	0.017	0.002	-0.015	-0.022	-0.106	-0.003	-0.296	-0.016	0.026
0.0038147	0.0946223	0.0916383	0.138282	0.117989	0.13231	0.117938	-0.0683943	0.0883023	0.137667	0.0958679		0.0038147	0.004	0.095	0.092	0.138	0.118	0.132	0.118	-0.068	0.088	0.138	0.096		0.004	0.044	0.038	0.049	0.012	0.046	0.03	0.049	0.073	0.069	0.026		0.004	0.016	0.016	-0.028	0.027	0.016	0.049	0.013	0.024	0.007	0.02
0.00190735	0.0250271	0.0184265	0.0342446	0.0419703	-0.0137669	0.0245396	0.0121125	0.042555	0.0330468	0.0321153		0.00190735	0.002	0.025	0.018	0.034	0.042	-0.014	0.025	0.012	0.043	0.033	0.032		0.002	0.03	0.065	0.038	0.019	0.009	0.064	0.029	0.041	0.021	-0.016		0.002	0.015	0.024	0.021	0.007	0.02	0.033	0.002	-0.012	0.015	0.022
0.0001	0.00942646	0.00541799	0.026047	0.0109137	0.0230603	0.0216655	-0.0505352	0.0232249	0.0203338	0.00471011		0.0001	0.0001	0.009	0.005	0.026	0.011	0.023	0.022	-0.051	0.023	0.02	0.005		0.0001	-0.016	0.078	-0.011	-0.022	-0.314	0.02	0.033	0.017	0.029	0.027		0.0001	0.017	-0.046	0.051	0.027	0.036	0.037	-0.1	0.031	0.043	0.078
0.0001	-0.00942646	0.0519388	-0.0517236	0.00445944	0.0243167	0.0128933	-0.0327814	-0.0173038	-0.0668357	-0.00980197		0.0001	0.0001	-0.009	0.052	-0.052	0.004	0.024	0.013	-0.033	-0.017	-0.067	-0.01		0.0001	0.016	0.105	-0.012	-0.026	0.012	-0.053	-0.018	0.06	0.048	0.025		0.0001	-0.017	-0.008	0.072	-0.018	-0.214	-0.001	0.071	-0.023	0.042	-0.078

## Sheet: Figure1c
RBD Conc-24	G11.WT (n=9)											RBD Conc-24	G11.Dlt (n=9)											RBD Conc-24	G11.Om (n=9)
nM	AVERAGE	Image1	Image2	Image3	Image4	Image5	Image6	Image7	Image8	Image9		nM	AVERAGE	Image1	Image2	Image3	Image4	Image5	Image6	Image7	Image8	Image9		nM	AVERAGE	Image1	Image2	Image3	Image4	Image5	Image6	Image7	Image8	Image9
10000000	1	-	-	-	-	-	-	-	-	-		10000000	1	-	-	-	-	-	-	-	-	-		10000000	1	-	-	-	-	-	-	-	-	-
1000000	1	-	-	-	-	-	-	-	-	-		1000000	1	-	-	-	-	-	-	-	-	-		1000000	1	-	-	-	-	-	-	-	-	-
5000	1.002	1.008	1.001	1.002	1.002	1.002	0.999	1.001	1.001	1.001		5000	0.936	0.93	0.936	0.93	0.937	0.941	0.937	0.935	0.939	0.939		5000	0.635	0.696	0.605	0.634	0.646	0.654	0.619	0.635	0.633	0.59
1000	0.999	1.003	0.999	0.998	1	1	0.998	0.999	0.997	1		1000	0.885	0.878	0.889	0.889	0.886	0.881	0.882	0.892	0.884	0.883		1000	0.492	0.564	0.453	0.507	0.483	0.453	0.504	0.48	0.494	0.49
500	0.996	1.007	0.993	0.994	0.995	0.994	0.995	0.993	0.995	0.996		500	0.887	0.92	0.882	0.879	0.889	0.883	0.87	0.884	0.89	0.882		500	0.451	0.471	0.469	0.461	0.449	0.432	0.4	0.468	0.469	0.439
250	0.99	0.996	0.988	0.989	0.993	0.989	0.988	0.988	0.989	0.989		250	0.84	0.832	0.846	0.846	0.833	0.851	0.84	0.837	0.826	0.849		250	0.404	0.454	0.357	0.436	0.386	0.391	0.417	0.401	0.414	0.382
125	0.985	0.988	0.985	0.985	0.983	0.984	0.985	0.985	0.985	0.988		125	0.816	0.811	0.828	0.815	0.821	0.823	0.812	0.808	0.81	0.811		125	0.398	0.398	0.343	0.375	0.42	0.469	0.397	0.427	0.391	0.359
62.5	0.975	0.974	0.975	0.978	0.976	0.975	0.973	0.975	0.978	0.974		62.5	0.783	0.859	0.779	0.776	0.771	0.796	0.756	0.755	0.772	0.785		62.5	0.356	0.369	0.341	0.386	0.356	0.384	0.324	0.36	0.331	0.357
31.25	0.959	0.957	0.957	0.955	0.96	0.962	0.958	0.959	0.969	0.956		31.25	0.744	0.751	0.751	0.741	0.749	0.747	0.744	0.749	0.749	0.718		31.25	0.282	0.238	0.285	0.262	0.261	0.295	0.289	0.277	0.335	0.292
15.63	0.938	0.943	0.927	0.938	0.939	0.939	0.932	0.94	0.942	0.944		15.63	0.689	1.143	0.647	0.68	0.694	0.671	0.712	0.69	0.72	0.697		15.63	0.193	0.182	0.261	0.201	0.188	0.245	0.154	0.185	0.158	0.165
7.81	0.897	0.89	0.895	0.894	0.89	0.892	0.913	0.906	0.893	0.9		7.81	0.595	1.143	0.595	0.616	0.597	0.55	0.606	0.612	0.598	0.587		7.81	0.146	0.172	0.125	0.157	0.188	0.085	0.116	0.107	0.134	0.23
3.91	0.83	0.837	0.836	0.816	0.817	0.838	0.833	0.834	0.829	0.829		3.91	0.494	0.653	0.458	0.461	0.452	0.48	0.511	0.468	0.496	0.463		3.91	0.059	0.056	0.106	-0.007	0.038	0.15	0.056	0.067	0.115	-0.055
1.95	0.74	0.694	0.763	0.738	0.733	0.743	0.739	0.786	0.753	0.71		1.95	0.516	1.143	0.498	0.514	0.505	0.549	0.557	0.496	0.5	0.506		1.95	0.047	-0.015	0.073	0.129	0.05	0.04	0.086	0.012	0.047	0.005
0.98	0.624	n/a	0.641	0.592	0.644	0.598	0.664	0.576	0.66	0.615		0.98	0.355	0.346	0.334	0.332	0.352	0.336	0.338	0.393	0.378	0.383		0.98	n/a	n/a	n/a	n/a	n/a	n/a	n/a	n/a	n/a	n/a
0.49	0.467	0.503	0.532	0.473	0.41	0.402	0.462	0.46	0.479	0.477		0.49	0.222	0.296	0.111	0.208	0.233	0.254	0.164	0.173	0.229	0.333		0.49	0.009	-0.106	-0.044	0.07	0.028	0.005	-0.027	0.068	0.07	0.018
0.24	0.31	0.308	0.266	0.351	0.283	0.332	0.312	0.287	0.307	0.345		0.24	0.155	0.262	0.144	0.237	0.039	0.169	0.137	0.129	0.201	0.074		0.24	0.087	0.204	0.116	0.112	-0.007	0.035	0.108	0.02	0.1	0.099
0.12	0.147	0.068	0.219	0.132	0.142	0.193	0.214	0.147	0.141	0.067		0.12	0.109	0.062	0.076	0.15	0.081	0.13	0.153	0.01	0.115	0.207		0.12	0.073	0.262	0.108	0.154	-0.009	0.115	0.015	-0.007	-0.002	0.026
0.06	0.088	0.162	0.051	0.097	0.023	0.074	0.053	0.063	0.083	0.189		0.06	0.097	0.174	0.125	0.09	0.122	0.096	0.11	0.049	-0.026	0.131		0.06	0.039	0.125	0.043	-0.01	0.006	-0.084	-0.037	-0.039	-0.046	0.393
0.03	0.096	0.179	0.061	0.104	0.153	0.118	0.021	0.002	0.136	0.093		0.03	0.065	0.133	0.019	-0.015	0.053	0.245	-0.004	0.042	0.058	0.052		0.03	-0.028	0.042	0.098	-0.086	-0.042	-0.026	-0.191	-0.067	0.041	-0.024
0.02	-0.012	-0.055	-0.053	0.156	-0.044	-0.085	-0.077	-0.017	0.026	0.038		0.02	0.078	0.065	0.011	0.118	0.078	0.058	0.034	0.074	0.201	0.067		0.02	0.103	0.346	0.065	0.052	0.064	0.09	0.064	0.14	0.1	0.005
0.01	0.023	0.036	0.1	-0.024	-0.009	0.107	0.036	-0.025	-0.029	0.019		0.01	0.094	0.104	0.009	0.126	0.201	0.058	-0.002	0.236	0.055	0.063		0.01	-0.019	-0.003	0.083	-0.057	-0.087	0.044	-0.062	-0.102	0.052	-0.044
0.004	0.002	0.144	0.051	0.03	-0.032	0.017	0	-0.001	-0.064	-0.126		0.004	0.012	0.076	0.006	-0.039	-0.071	0.031	-0.087	0.115	-0.019	0.091		0.004	0.037	0.119	-0.123	0.072	-0.055	0.112	0.119	0.003	0.011	0.079
0.002	-0.002	0.163	-0.123	-0.044	-0.049	-0.026	-0.015	0.053	0.037	-0.013		0.002	0.061	0.106	0.103	0.075	-0.024	-0.049	0.054	-0.006	0.129	0.158		0.002	0.047	0.093	0.051	-0.064	0.096	-0.086	0.131	0.116	0.045	0.043
0.0001	0.024	0.023	0.083	-0.069	0.025	0.06	-0.017	0.101	0.025	-0.012		0.0001	-0.051	-0.011	-0.003	-0.01	-0.11	-0.008	-0.165	-0.014	-0.083	-0.056		0.0001	0.014	0.103	0.061	0.086	-0.036	0.021	-0.03	-0.004	-0.032	-0.046
0.0001	-0.024	n/a	-0.238	-0.03	0.039	0.059	0.076	-0.093	-0.048	0.042		0.0001	0.051	n/a	-0.018	0.123	0.019	0.024	-0.014	-0.036	0.118	0.106		0.0001	-0.014	n/a	-0.052	0.029	-0.027	0.147	-0.168	-0.026	0.005	-0.016

## Sheet: Figure2a
Patient Index #	Affinity (x10^9 M^-1)
1	3.3
2	0.5
3	6.7
4	0.8
5	0.8
6	0.8
7	1.3
8	16.7
9	16.7
10	5.9
11	7.7
12	11.5
13	2.3
14	4.2
15	0.7
16	7.1
17	5.3
18	1.1
19	0.9
20	1.1
21	2.4
22	1.3
23	0.3
24	1.2
25	1.1
26	5.1
27	4
28	2.5
29	0.1
30	3.3
31	2
32	0.2
33	0.8
34	1.5
35	5.3
36	14.3
37	2.8
38	0.7
39	4.5
40	10
41	10
42	1.1
43	0.7
44	5.6
45	0.8
46	0.9
47	2
48	1.1
49	0.9
50	5.9
51	2.3
52	3
53	1.6
54	2.4
55	3.8
56	4
57	1.3
58	1.8
59	8.3
60	1.6
61	1.7
62	0.7
63	1.4
64	1.7
65	0.5
66	3.7
67	8.3
68	1
69	2.5
70	20
71	2.9
72	0.6
73	1.7
74	3.2

## Sheet: Figure2b
Patient Index #	WT-RBD	Delta-RBD	Omicron-RBD	x10^9 M^-1
1	1	0.13	0.001
2	1	0.21	0.0006
3	1	0.17	3e-05
4	1	0.26	0.0007
5	1	0.27	0.0003
6	1	0.12	0.0007
7	1	0.21	0.0008
8	1	0.09	0.0012
9	1	0.12	0.0006
10	1	0.28	0.0009
11	1	0.16	0.0001
12	1	0.24	4e-05
13	1	0.14	0.0001
14	1	0.08	0.0002
15	1	0.01	0.0003
16	1	0.03	0.0002
17	1	0.28	0.0001
18	1	0.15	0.0036
19	1	0.14	0.0009
20	1	0.05	0.0005
21	1	0.19	0.0001
22	1	0.02	0.0003
23	1	0.17	0.0006
24	1	0.1	0.0002
25	1	0.04	0.0003
26	1	0.48	0.001
27	1	0.1	0.0005
28	1	0.01	0.0001
29	1	0.67	0.0018
30	1	0.06	0.0001
31	1	0.1	0.0001
32	1	0.17	0.001
33	1	0.03	0.0003
34	1	0.02	0.0001
35	1	0.11	0.0001
36	1	0.07	0.0001
37	1	0.06	0.0001
38	1	0.13	0.005
39	1	0.06	4e-05
40	1	0.06	2e-05
41	1	0.1	0.0001
42	1	0.08	0.0002
43	1	0	0.0003
44	1	1.29	5e-05
45	1	0.04	0.0007
46	1	0.18	0.0016
47	1	0.11	0.0003
48	1	0.06	0.0009
49	1	0.69	0.0003
50	1	0.09	0.0017
51	1	0.05	0.0002
52	1	0.15	0.0008
53	1	0.16	0.0008
54	1	0.02	0.0001
55	1	0.04	0.0001
56	1	0.1	0.0002
57	1	0.11	0.0002
58	1	0.08	0.0004
59	1	0.11	0.0003
60	1	0.27	0.0006
61	1	0.24	0.0004
62	1	0.05	0.0003
63	1	0.03	0.0028
64	1	0.32	0.0001
65	1	0.11	0.0011
66	1	0.39	0.0003
67	1	0.06	0.0001
68	1	0.06	0.0002
69	1	0.17	0.0001
70	1	0.07	1e-05
71	1	0.06	0.0004
72	1	0.13	0.0003
73	1	0.12	0.0001
74	1	0.11	0.0001
71	1	0.06	0.0004
72	1	0.13	0.0003
73	1	0.12	0.0001
74	1	0.11	0.0001

## Sheet: Figure3
Patient Index #	anti-spike antibody levels (AU/mL)
1	3020
2	> 50000.0
3	27348.5
4	15998.3
5	3589.4
6	18567.7
7	1259.7
8	45496.9
9	> 50000.0
10	35349.6
11	> 50000.0
12	28895.9
13	9327.7
14	24939.1
15	29638
16	15448.3
17	25446
18	168.2
19	3351.6
20	13493.3
21	19250.8
22	10289.9
23	89.3
24	10590.8
25	47547.6
26	17601.3
27	1423
28	4178
29	155
30	305
31	233
32	92
33	212
34	817
35	4261
36	3214
37	8560
38	9026
39	667
40	3766
41	2487.6
42	325.5
43	526.4
44	> 50000.0
45	666.7
46	21964.2
47	37382.2
48	4961.4
49	3014.2
50	> 50000.0
51	45747.5
52	6729
53	> 50000.0
54	12381.4
55	23746.9
56	18794.2
57	6929.3
58	> 50000.0
59	> 50000.0
60	43833.6
61	36669.7
62	19826.3
63	15170
64	1391.7
65	> 50000.0
66	> 50000.0
67	14410.6
68	24098.8
69	37886.7
70	9570.9
71	30774.9
72	11960.6
73	18668.5
74	> 50000.0
