# Supplementary material for: Affinity of anti-spike antibodies to three major SARS-CoV-2 variants in recipients of three major vaccines
Source: Commun Med (Lond). 2022 Aug 25;2:109. doi: 10.1038/s43856-022-00174-9 (PMC9403978; doi:10.1038/s43856-022-00174-9)
Supplement: Supplementary file 4 — Supplementary Data 2 [file 43856_2022_174_MOESM4_ESM.xlsx]

## Sheet: K01
RBD Conc-24	K01.WT	K01.Dlt	K01.Omc
nM
10000000	1	1	1
1000000	1	1	1
5000	0.999855	0.896673	0.652457
1000	0.990434	0.805679	0.52704
500	0.985375	0.808751	0.495323
250	0.978694	0.776798	0.465468
125	0.96866	0.758436	0.432052
62.5	0.956247	0.736556	0.446024
31.25	0.940825	0.718401	0.398899
15.625	0.913427	0.68181	0.340973
7.8125	0.890191	0.652629	0.347081
3.90625	0.848697	0.592167	0.295118
1.95312	0.775414	0.501491	0.242892
0.976562	0.707356	0.433881	0.149406
0.488281	0.574682	0.452937	0.0753729
0.244141	0.463798	0.236657	0.100753
0.12207	0.317315	0.160757	0.0401767
0.0610352	0.181854	0.086438	0.0108249
0.0305176	0.16775	0.0403279	0.0358408
0.0152588	0.0479195	0.0165684	0.00230478
0.00762939	0.114161	0.0135708	0.0507728
0.0038147	0.0829174	-0.08489	-0.0223991
0.00190735	0.0619314	-0.000751	0.0242285
0.0001	0.0130872	-0.0508245	-0.0162357
0.0001	0.0169874	0.00291379	0.0120512
0.0001	-0.0300746	0.0479107	0.00418454

## Sheet: K02
RBD Conc-24	K02.WT	RBD-Dlt	K02.Dlt	RBD-Omc	K02.Omc
nM
10000000	1	10000000	1	10000000	1
1000000	1	1000000	1	1000000	1
8000	0.997044	5000	0.919927	5000	0.486872
800	0.989187	1000	0.886285	2000	0.438936
400	0.979163	250	0.828337	1000	0.425073
200	0.962584	62.5	0.766145	250	0.333681
100	0.943233	15.625	0.60637	62.5	0.204467
50	0.917773	3.90625	0.387778	15.625	0.149542
25	0.872749	0.976562	0.182252	3.90625	0.0883018
12.5	0.811497	0.244141	0.00787545	0.976562	-0.0460158
6.25	0.723906	0.0610352	-0.106543	0.244141	-0.107244
3.125	0.601844	0.0152588	-0.104835	0.0610352	-0.0168311
1.5625	0.43115	0.0038147	-0.0172841	0.0152588	-0.0433892
0.78125	0.431722	0.000953674	-0.0525187	0.001	-0.0614532
0.390625	0.181177
0.195312	0.0671076
0.0976562	0.0327788
0.0488281	-0.0611079
0.0244141	-0.0230691
0.012207	-0.0168672
0.00610352	-0.0286365
0.00305176	-0.0903571
0.00152588	-0.0473057
0.0001	-0.02924
0.0001	0.0213589
0.0001	0.00788116

## Sheet: K03
RBD-WT conc	K03.WT	RBD-Dlt	K03.Dlt	RBD-Omc	K03.Omc
nM
10000000	1	10000000	1	10000000	1
1000000	1	1000000	1	1000000	1
8000	1.00807	5000	0.979486	5000	0.426288
800	1.01281	1000	0.946041	2000	0.407389
400	1.00709	250	0.918963	1000	0.365238
200	1.00688	62.5	0.864358	250	0.297722
100	1.00606	15.625	0.795185	62.5	0.231439
50	1.00194	3.90625	0.700471	15.625	0.201988
25	0.993393	0.976562	0.532239	3.90625	0.169805
12.5	0.988316	0.244141	0.337319	0.976562	0.125635
6.25	0.973943	0.0610352	0.172828	0.244141	0.0686398
3.125	0.947875	0.0152588	0.0193091	0.0610352	-0.00723097
1.5625	0.900583	0.0038147	0.08656	0.0152588	0.0598687
0.78125	0.831539	0.000953674	0.0663935	0.001	0.0980148
0.390625	0.732692
0.195312	0.583939
0.0976562	0.375325
0.0488281	0.266867
0.0244141	0.146823
0.012207	0.0899076
0.00610352	0.0120411
0.00305176	0.0363737
0.00152588	0.023314
0.0001	0.00615207
0.0001	0.0145046
0.0001	-0.0206567

## Sheet: K04
RBD-WT conc	K04.WT	RBD-Dlt	K04.Dlt	RBD-Omc	K04.Omc
nM
10000000	1	10000000	1	10000000	1
1000000	1	1000000	1	1000000	1
8000	1.00191	5000	0.967299	5000	0.518766
800	0.996201	1000	0.917873	2000	0.471579
400	0.987324	250	0.882818	1000	0.448701
200	0.980876	62.5	0.819233	250	0.427373
100	0.968269	15.625	0.672112	62.5	0.354647
50	0.942919	3.90625	0.493848	15.625	0.211962
25	0.903908	0.976562	0.300319	3.90625	0.165028
12.5	0.858429	0.244141	0.0353729	0.976562	0.0606331
6.25	0.786095	0.0610352	0.0291428	0.244141	-0.0368074
3.125	0.682131	0.0152588	-0.0689821	0.0610352	0.0369313
1.5625	0.5666	0.0038147	-0.0624523	0.0152588	0.0298752
0.78125	0.463614	0.000953674	-0.0313031	0.001	0.0949376
0.390625	0.211153
0.195312	0.143117
0.0976562	0.0925624
0.0488281	-0.00998044
0.0244141	0.0312826
0.012207	-0.0799815
0.00610352	-0.060683
0.00305176	-0.0625391
0.00152588	-0.0641139
0.0001	0.0518955
0.0001	-0.0358489
0.0001	-0.0160466

## Sheet: K05
RBD-WT conc	K05.WT	RBD-Dlt	K05.Dlt	RBD-Omc	K05.Omc
nM
10000000	1	10000000	1	10000000	1
1000000	1	1000000	1	1000000	1
8000	1.00321	5000	0.959625	5000	0.45094
800	0.994395	1000	0.916689	2000	0.417881
400	0.986179	250	0.86349	1000	0.392602
200	0.975411	62.5	0.785364	250	0.350517
100	0.963659	15.625	0.652691	62.5	0.248473
50	0.940276	3.90625	0.519452	15.625	0.164877
25	0.901139	0.976562	0.289275	3.90625	0.0454453
12.5	0.862	0.244141	0.0985738	0.976562	0.0388517
6.25	0.774202	0.0610352	0.00665001	0.244141	0.0512369
3.125	0.694925	0.0152588	-0.00720997	0.0610352	0.00667216
1.5625	0.541834	0.0038147	-0.0502385	0.0152588	-0.0425951
0.78125	0.370631	0.000953674	0.00763403	0.001	-0.0277697
0.390625	0.363238
0.195312	0.139688
0.0976562	0.0709913
0.0488281	0.0582924
0.0244141	0.0203914
0.012207	0.000643394
0.00610352	0.036457
0.00305176	0.0764129
0.00152588	0.024765
0.0001	-0.0250301
0.0001	0.0123684
0.0001	0.0126617

## Sheet: K06
RBD Conc-24	K06.WT	K06.Dlt	K06.Omc
nM
10000000	1	1	1
1000000	1	1	1
5000	0.994503	0.919775	0.613286
1000	0.972717	0.882563	0.36308
500	0.965709	0.832997	0.346526
250	0.961827	0.823382	0.301052
125	0.94316	0.748343	0.185188
62.5	0.923561	0.744389	0.191242
31.25	0.900856	0.639317	0.150211
15.625	0.849638	0.601298	0.0830373
7.8125	0.7864	0.449384	0.0312271
3.90625	0.714197	0.397191	-0.0325161
1.95312	0.594284	0.223273	-0.0478765
0.976562	0.49799	0.241204	-0.0399204
0.488281	0.327238	0.105395	-0.0466079
0.244141	0.175975	0.116738	-0.0279973
0.12207	0.186463	0.0340612	0.0094389
0.0610352	-0.0262263	0.0159794	-0.00725131
0.0305176	0.102824	0.0382327	-0.0199877
0.0152588	0.0429794	0.0320508	-0.00129424
0.00762939	0.0706316	0.00468912	0.0664728
0.0038147	0.0671059	-0.0631731	-0.0215002
0.00190735	0.0272921	-0.0111257	-0.0194522
0.0001	0.0781036	0.0293928	0.032119
0.0001	-0.0477846	-0.0291762	-0.0322544
0.0001	-0.030319	-0.000216545	0.00013538

## Sheet: K07
RBD Conc-24	K07.WT	K07.Dlt	K07.Omc
nM
10000000	1	1	1
1000000	1	1	1
5000	0.998426	0.955496	0.714293
1000	0.996823	0.942107	0.413624
500	0.994039	0.919424	0.391332
250	0.989317	0.92	0.320262
125	0.982294	0.866759	0.253316
62.5	0.97104	0.851515	0.246965
31.25	0.952761	0.74546	0.189603
15.625	0.922657	0.727498	0.0567844
7.8125	0.880508	0.575768	0.0759707
3.90625	0.797737	0.548793	0.0272267
1.95312	0.676362	0.386282	-0.0497269
0.976562	0.608987	0.358227	-0.096271
0.488281	0.388417	0.168044	-0.0907482
0.244141	0.243017	0.148102	-0.120103
0.12207	0.151655	0.0536545	-0.076215
0.0610352	0.127257	-0.00648538	-0.0922272
0.0305176	0.104212	0.040963	-0.102911
0.0152588	0.0435923	0.0423302	-0.0791489
0.00762939	0.0292905	-0.0184391	-0.0852083
0.0038147	-0.047428	0.0216455	-0.0649038
0.00190735	0.0166268	0.0818153	-0.0837773
0.0001	0.00788698	0.00735286	0.0264608
0.0001	-0.0236864	-0.0299486	-0.0524628
0.0001	0.0157995	0.0225957	0.026002

## Sheet: K08
RBD Conc-24	K08.WT	K08.Dlt	K08.Omc
nM
10000000	1	1	1
1000000	1	1	1
5000	1.01593	0.881955	0.723776
1000	1.01855	0.876726	0.688454
500	1.01789	0.821603	0.645033
250	1.01557	0.833365	0.630231
125	1.01558	0.812519	0.612617
62.5	1.01367	0.807354	0.515583
31.25	1.0102	0.787676	0.475878
15.625	1.00824	0.743711	0.410434
7.8125	0.999621	0.741959	0.362274
3.90625	0.992173	0.680696	0.303733
1.95312	0.960177	0.679884	0.272204
0.976562	0.953452	0.583901	0.193157
0.488281	0.907593	0.492315	0.208926
0.244141	0.826144	0.402097	0.193544
0.12207	0.691766	0.277579	0.118075
0.0610352	0.502634	0.133456	0.0901861
0.0305176	0.347296	0.143387	0.0400411
0.0152588	0.151682	0.0708444	0.0359513
0.00762939	0.178536	0.0609347	0.0720326
0.0038147	0.100689	0.0347096	0.0593433
0.00190735	0.0381781	0.317328	0.0147087
0.0001	-0.0234355	0.0634841	-0.000339495
0.0001	0.0234355	-0.0634841	0.000339495

## Sheet: K09
RBD Conc-24	K09.WT	K09.Dlt	K09.Omc
nM
10000000	1	1	1
1000000	1	1	1
5000	1.01877	0.945624	0.724507
1000	1.02077	0.910424	0.619572
500	1.02122	0.88706	0.558191
250	1.01905	0.879655	0.503351
125	1.01992	0.85741	0.526841
62.5	1.01726	0.857038	0.518022
31.25	1.01701	0.831211	0.554385
15.625	1.01513	0.811479	0.442471
7.8125	1.00896	0.762793	0.377485
3.90625	0.998503	0.72379	0.261499
1.95312	0.975029	0.700158	0.275777
0.976562	0.957216	0.619683	0.133504
0.488281	0.919453	0.558	0.0863957
0.244141	0.834257	0.433731	0.0364963
0.12207	0.725385	0.33507	0.0705512
0.0610352	0.539841	0.173984	-0.045423
0.0305176	0.291385	0.168258	0.017595
0.0152588	0.121629	0.178487	0.0268647
0.00762939	0.0673166	0.168777	0.081303
0.0038147	0.117971	0.16787	0.0621122
0.00190735	0.00715074	0.0798811	-0.00230585
0.0001	-0.0491644	-0.0162298	-0.0219403
0.0001	0.0491644	0.0162298	0.0219403

## Sheet: K10
RBD Conc-24	K10.WT	K10.Dlt	K10.Omc
nM
10000000	1	1	1
1000000	1	1	1
5000	1.02045	0.954165	0.666212
1000	1.02125	0.917957	0.519241
500	1.01754	0.823065	0.488946
250	1.0179	0.876961	0.459271
125	1.01527	0.858643	0.489539
62.5	1.01436	0.842309	0.505569
31.25	1.01218	0.811291	0.495114
15.625	1.00902	0.813467	0.446886
7.8125	1.00738	0.785854	0.370312
3.90625	0.989814	0.797827	0.341631
1.95312	0.958687	0.761424	0.26611
0.976562	0.89289	0.613101	0.152782
0.488281	0.806061	0.494427	0.115003
0.244141	0.648209	0.282275	0.0532526
0.12207	0.452283	0.249868	0.0710676
0.0610352	0.174082	-0.0274127	0.0458765
0.0305176	0.0439552	-0.0204798	0.109082
0.0152588	-0.0347968	-0.0503941	0.115519
0.00762939	-0.00592927	0.000432773	0.201675
0.0038147	0.0880601	-0.0112627	0.140938
0.00190735	0.117989	0.172896	0.150511
0.0001	0.192015	0.212672	-0.013812
0.0001	0.388199	0.266947	0.013812

[truncated: 16 more sheets: K11, K13, K14, K15, P220, P222, P225, P230, P377, P378, P380, P381, P382, P474, P479, P489]
