# Supplementary material for: Affinity of anti-spike antibodies to three major SARS-CoV-2 variants in recipients of three major vaccines
Source: Commun Med (Lond). 2022 Aug 25;2:109. doi: 10.1038/s43856-022-00174-9 (PMC9403978; doi:10.1038/s43856-022-00174-9)
Supplement: Supplementary file 5 — Supplementary Data 3 [file 43856_2022_174_MOESM5_ESM.xlsx]

## Sheet: JJ001
RBD Conc-24	JJ001.WT	JJ001.Dlt	JJ001.Omc
nM
10000000	1	1	1
1000000	1	1	1
5000	n/a	n/a	n/a
1000	0.988745	0.996463	0.658026
500	1.00412	1.01491	0.379511
250	1.01917	0.852251	0.413328
125	0.9477	0.793525	0.563139
62.5	0.898104	0.768092	0.159321
31.25	0.99599	0.688376	0.276376
15.625	0.788962	0.623793	0.166431
7.8125	0.907859	0.669493	-0.120104
3.90625	0.872165	0.529708	0.419366
1.95312	0.846013	0.332011	-0.0460653
0.976562	0.908719	0.78718	0.262414
0.488281	n/a	0.310808	0.199597
0.244141	0.514907	0.387743	-0.111071
0.12207	0.238988	-0.0056012	-0.0594509
0.0610352	0.24195	-0.107594	0.0205563
0.0305176	0.057949	-0.0753638	-0.000388
0.0152588	0.0832756	-0.0577796	0.0268799
0.00762939	0.343952	-0.2823	0.0231021
0.0038147	0.0684389	-0.0783048	-0.0457763
0.00190735	-0.0510403	-0.0278866	0.0329941
0.0001	-0.0229277	-0.0326275	-0.132652
0.0001	0.23885	0.0326275	0.0090056
0.0001	0.406355	n/a	0.123646

## Sheet: JJ002
RBD-WT conc	JJ002.WT	RBD-Dlt	JJ002.Dlt	RBD-Omc	JJ002.Omc
nM
10000000	1	10000000	1	10000000	1
1000000	1	1000000	1	1000000	1
8000	0.988139	5000	0.692907	5000	0.561887
800	0.984979	1000	0.576491	2000	0.403196
400	0.975662	250	0.621862	1000	0.411549
200	0.963558	62.5	0.603173	250	0.293016
100	0.970438	15.625	0.514489	62.5	0.28713
50	0.949877	3.90625	0.474378	15.625	0.187705
25	0.944861	0.976562	0.369578	3.90625	0.141264
12.5	0.923234	0.244141	0.133216	0.976562	0.0157829
6.25	0.894551	0.0610352	0.0315287	0.244141	0.0321473
3.125	0.820412	0.0152588	-0.138635	0.0610352	-0.163743
1.5625	0.740918	0.0038147	-0.112734	0.0152588	-0.0403025
0.78125	0.625691	0.000953674	-0.155041	0.001	-0.154333
0.390625	0.556819
0.195312	0.332248
0.0976562	0.257791
0.0488281	0.117817
0.0244141	0.137669
0.012207	0.120197
0.00610352	0.0902282
0.00305176	0.148356
0.00152588	0.0877944
0.0001	0.0541982
0.0001	-0.0488613
0.0001	-0.00533689

## Sheet: JJ003
RBD-WT conc	JJ003.WT	RBD-Dlt	JJ003.Dlt	RBD-Omc	JJ003.Omc
nM
10000000	1	10000000	1	10000000	1
1000000	1	1000000	1	1000000	1
8000	0.852323	5000	0.808333	5000	0.454765
800	0.722977	1000	0.635833	2000	0.349462
400	0.689678	250	0.592683	1000	0.358779
200	0.678203	62.5	0.583209	250	0.365087
100	0.686932	15.625	0.55843	62.5	0.391017
50	0.6754	3.90625	0.458056	15.625	0.313914
25	0.603996	0.976562	0.371604	3.90625	0.243409
12.5	0.581323	0.244141	0.329407	0.976562	0.26438
6.25	0.565285	0.0610352	0.187937	0.244141	0.14693
3.125	0.490151	0.0152588	0.0613854	0.0610352	0.185098
1.5625	0.405342	0.0038147	0.0771247	0.0152588	0.12996
0.78125	0.394281	0.000953674	-0.0403341	0.001	-0.0019866
0.390625	0.267735
0.195312	0.0798234
0.0976562	0.0137342
0.0488281	0.149451
0.0244141	0.126245
0.012207	0.163135
0.00610352	0.113194
0.00305176	0.111294
0.00152588	0.143692
0.0001	-0.00420057
0.0001	-0.000339173
0.0001	0.00453974

## Sheet: JJ004
RBD Conc-24	JJ004.WT	JJ004.Dlt	JJ004.Omc
nM
10000000	1	1	1
1000000	1	1	1
5000	0.949473	0.798875	0.282124
1000	0.91608	0.765413	0.0857913
500	0.906956	0.753875	0.21523
250	0.898164	0.767787	0.122323
125	0.904782	0.748502	0.154698
62.5	0.869759	0.730517	-0.00229032
31.25	0.869672	0.669374	0.179614
15.625	0.844658	0.674226	0.0334125
7.8125	0.814716	0.547683	-0.0131573
3.90625	0.776306	0.448495	0.0273173
1.95312	0.72527	0.469828	-0.1401
0.976562	0.638069	0.403959	0.0110718
0.488281	0.688839	0.296516	-0.0467364
0.244141	0.382115	0.173931	-0.0529144
0.12207	0.374738	0.0105251	-0.110182
0.0610352	0.187907	0.00945091	-0.0763692
0.0305176	0.138896	0.0175459	0.00589516
0.0152588	0.132832	0.0641771	0.0444807
0.00762939	0.117099	0.0573071	0.0715342
0.0038147	-0.00796605	-0.0282739	0.00756447
0.00190735	0.0475882	0.0113994	0.061537
0.0001	0.0491244	-0.0569723	-0.0366681
0.0001	-0.0259103	0.0569723	-0.0336789
0.0001	-0.0232141	n/a	0.070347

## Sheet: JJ005
RBD Conc-24	JJ005.WT	JJ005.Dlt	JJ005.Omc
nM
10000000	1	1	1
1000000	1	1	1
5000	1.10697	0.955495	0.394489
1000	1.0015	0.727536	-0.034709
500	0.999317	0.807373	0.147236
250	0.990688	0.647558	-0.102742
125	0.943523	0.688238	0.0315244
62.5	0.927095	0.682165	0.120566
31.25	0.934713	0.659407	0.0504563
15.625	0.892359	0.651357	-0.454893
7.8125	0.831572	0.570471	-0.116282
3.90625	0.798768	0.451326	-0.0515511
1.95312	0.71509	0.570657	0.0799647
0.976562	0.582571	0.409763	-0.0942678
0.488281	0.774844	0.383235	-0.161494
0.244141	0.222476	0.0175655	-0.189262
0.12207	0.103358	0.0538847	-0.0985323
0.0610352	0.102999	0.0501583	-0.142269
0.0305176	0.0858822	-9.53082e-06	-0.0429176
0.0152588	0.0534098	-0.00270371	0.059533
0.00762939	0.0950172	-0.076142	0.0362136
0.0038147	0.0938414	0.020101	0.0839167
0.00190735	0.0620939	-0.0182175	-0.0556884
0.0001	0.00201322	-0.0737157	0.430913
0.0001	0.0373479	0.130558	0.469166
0.0001	-0.0393611	-0.0568426	n/a

## Sheet: JJ006
RBD Conc-24	JJ006.WT	JJ006.Dlt	JJ006.Omc
nM
10000000	1	1	1
1000000	1	1	1
5000	1.00011	0.831865	0.385181
1000	0.880277	0.747279	0.264683
500	0.906215	0.715549	0.246259
250	0.84409	0.793384	0.253746
125	0.825069	0.687198	0.24082
62.5	0.742897	0.652967	0.24192
31.25	0.731841	0.444256	0.218819
15.625	0.675803	0.384282	0.238312
7.8125	0.595979	0.481815	0.170099
3.90625	0.445357	0.325143	0.206918
1.95312	0.394224	0.156593	0.218275
0.976562	0.383057	0.301085	0.209486
0.488281	0.157972	-0.0609844	0.1409
0.244141	-0.0551653	0.110133	-0.136658
0.12207	0.173404	0.271261	0.0682103
0.0610352	0.108502	0.208611	0.0431229
0.0305176	0.0489599	0.234339	0.205087
0.0152588	0.127779	0.202327	0.11508
0.00762939	0.0494041	0.301518	0.167343
0.0038147	0.025166	0.122379	0.105451
0.00190735	0.0881215	0.0981005	0.080817
0.0001	0.15025	-0.120228	0.0521929
0.0001	-0.192974	0.178481	-0.00196634
0.0001	0.042724	-0.0582528	-0.0502266

## Sheet: JJ007
RBD Conc-24	JJ007.WT	JJ007.Dlt	JJ007.Omc
nM
10000000	1	1	1
1000000	1	1	1
5000	0.999698	0.652148	0.243488
1000	0.995938	0.626772	0.156289
500	0.971819	0.619811	0.281219
250	0.976092	0.587674	0.301666
125	0.976967	0.678128	0.185673
62.5	0.959276	0.617782	0.316829
31.25	0.896607	0.530097	0.308065
15.625	0.900337	0.41437	0.237633
7.8125	0.751329	0.415258	0.168271
3.90625	0.764186	0.159309	0.0504426
1.95312	0.601365	0.0047365	-0.0111645
0.976562	0.353819	0.0762583	0.848669
0.488281	0.340588	-0.241247	-0.0140196
0.244141	0.184642	0.0222657	0.0667143
0.12207	0.0713376	-0.00780055	0.0745999
0.0610352	-0.0514316	-0.0172824	0.266258
0.0305176	0.0787726	0.095689	0.186985
0.0152588	-0.0500355	0.0347416	0.25796
0.00762939	-0.145742	-0.144156	0.19881
0.0038147	-0.107244	-0.00912126	0.0674282
0.00190735	-0.163673	-0.113597	0.0635746
0.0001	0.0156023	0.0897453	0.018311
0.0001	-0.0156023	-0.0897453	-0.018311

## Sheet: JJ008
RBD Conc-24	JJ008.WT	JJ008.Dlt	JJ008.Omc
nM
10000000	1	1	1
1000000	1	1	1
5000	0.99715	0.832707	0.0852968
1000	0.99919	0.792189	-0.0861354
500	0.982704	0.707838	-0.122256
250	0.970121	0.604759	0.128764
125	0.970882	0.670266	0.169032
62.5	0.944358	0.604372	0.18823
31.25	0.933808	0.564684	0.153819
15.625	0.899909	0.558329	0.0944613
7.8125	0.830871	0.434388	0.0553026
3.90625	0.756297	0.25286	-0.0720647
1.95312	0.693182	0.323821	-0.0459236
0.976562	0.467887	0.0214539	-0.322821
0.488281	0.478866	0.0794886	-0.123244
0.244141	0.338416	0.137736	-0.131662
0.12207	0.252738	0.0776299	-0.0533643
0.0610352	0.217298	0.133527	0.0293508
0.0305176	0.179281	0.118365	-0.0638642
0.0152588	0.117325	-0.0192396	-0.0757316
0.00762939	0.0779025	0.0884343	-0.0951426
0.0038147	0.127111	0.0508854	-0.124727
0.00190735	-0.0550515	0.181973	-0.058404
0.0001	-0.0193244	-0.00245598	-0.0691466
0.0001	0.0193244	0.00245598	0.0691466

## Sheet: JJ009
RBD Conc-24	JJ009.WT	JJ009.Dlt	JJ009.Omc
nM
10000000	1	1	1
1000000	1	1	1
5000	1.00105	0.954013	0.359527
1000	0.997543	0.912358	0.449851
500	0.996062	0.894427	0.399339
250	0.996338	0.873969	0.328031
125	0.996485	0.882008	0.357676
62.5	0.994943	0.903245	0.323201
31.25	0.990436	0.823026	0.362451
15.625	0.977864	0.779304	0.21834
7.8125	0.952225	0.703825	0.0773732
3.90625	0.937377	0.605359	0.0407353
1.95312	0.847192	0.477106	0.0294962
0.976562	0.854923	0.487179	0.335048
0.488281	0.713244	0.274399	-0.145096
0.244141	0.582063	0.243185	0.0257804
0.12207	0.315969	0.27329	-0.00690459
0.0610352	0.251076	0.194808	0.0716453
0.0305176	0.230544	0.244527	0.155244
0.0152588	0.11458	0.275519	0.18409
0.00762939	0.0580842	0.244386	0.145698
0.0038147	-0.0687164	0.281942	0.103039
0.00190735	-0.0980829	0.198164	0.0213112
0.0001	-0.113639	0.0109264	-0.00751319
0.0001	0.113639	-0.0109264	0.00751319

## Sheet: J010
RBD Conc-24	JJ010.WT	JJ010.Dlt	JJ010.Omc
nM
10000000	1	1	1
1000000	1	1	1
5000	1.00097	0.92797	0.553871
1000	0.998978	0.885518	0.438132
500	0.951026	0.863924	0.372894
250	1.00192	0.857592	0.359729
125	1.00143	0.847821	0.398602
62.5	0.999409	0.831434	0.400534
31.25	0.990036	0.822254	0.41367
15.625	0.98846	0.754149	0.270926
7.8125	0.973687	0.738331	0.19702
3.90625	0.951572	0.624643	0.128458
1.95312	0.888262	0.606795	0.0889503
0.976562	0.87318	0.636291	0.192497
0.488281	0.775551	0.407131	-0.020821
0.244141	0.687814	0.309586	0.0387838
0.12207	0.525846	0.243677	0.049186
0.0610352	0.472266	0.145911	0.0672698
0.0305176	0.438684	0.129886	0.183568
0.0152588	0.29335	0.10171	0.188772
0.00762939	0.183991	0.116075	0.144044
0.0038147	0.0968315	0.0479124	0.0161282
0.00190735	0.0789176	0.127892	0.0968739
0.0001	-0.0316488	-0.0131474	-0.00826543
0.0001	0.0316488	0.0131474	0.00826543

[truncated: 9 more sheets: JJ011, JJ012, JJ013, JJ015, JJ221, JJ382, JJ889, JJ897, JJ903]
