# Supplementary material for: Affinity of anti-spike antibodies to three major SARS-CoV-2 variants in recipients of three major vaccines
Source: Commun Med (Lond). 2022 Aug 25;2:109. doi: 10.1038/s43856-022-00174-9 (PMC9403978; doi:10.1038/s43856-022-00174-9)
Supplement: Supplementary file 6 — Supplementary Data 4 [file 43856_2022_174_MOESM6_ESM.xlsx]

## Sheet: G03
RBD-WT conc	G03.WT	RBD-Dlt	G03.Dlt	RBD-Omc	G03.Omc
nM
10000000	1	10000000	1	10000000	1
1000000	1	1000000	1	1000000	1
8000	1.01018	5000	0.919259	5000	0.606323
800	1.00788	1000	0.847623	2000	0.583072
400	1.00103	250	0.799507	1000	0.543202
200	0.991232	62.5	0.754232	250	0.456117
100	0.975727	15.625	0.613838	62.5	0.343289
50	0.959774	3.90625	0.501544	15.625	0.254213
25	0.933141	0.976562	0.304848	3.90625	0.0946469
12.5	0.884499	0.244141	0.13747	0.976562	0.0106872
6.25	0.818157	0.0610352	0.0496273	0.244141	0.0867744
3.125	0.666323	0.0152588	-0.0129841	0.0610352	0.0175655
1.5625	0.535492	0.0038147	-0.0310088	0.0152588	0.0839088
0.78125	0.469065	0.000954	0.0227613	0.001	0.0578459
0.390625	0.334994
0.195312	0.203361
0.0976562	0.0905769
0.0488281	0.0452434
0.0244141	-0.00962252
0.012207	-0.0261315
0.00610352	0.0258463
0.00305176	-0.0152002
0.00152588	0.00787431
0.0001	0.0565112
0.0001	0.0229319
0.0001	-0.0794431

## Sheet: G04
RBD Conc-24	G04.WT	G04.Dlt	G04.Omc
nM
10000000	1	1	1
1000000	1	1	1
5000	1.00045	0.941672	0.608955
1000	0.996824	0.894094	0.402954
500	0.994159	0.854071	0.351748
250	0.959632	0.824554	0.326872
125	0.98297	0.787578	0.285606
62.5	0.970466	0.741571	0.256279
31.25	0.954142	0.686961	0.162036
15.625	0.929011	0.635606	0.107107
7.8125	0.895608	0.561747	0.0837083
3.90625	0.830847	0.516479	0.0184956
1.95312	0.733054	0.395818	-0.0457433
0.976562	0.648437	0.361452	0.0166127
0.488281	0.47297	0.260428	0.00846865
0.244141	0.385237	0.23978	-0.0920711
0.12207	0.264805	0.178755	-0.0391367
0.0610352	0.232379	0.042935	-0.0922671
0.0305176	0.119251	0.0862918	-0.0757959
0.0152588	0.105031	-0.00297332	-0.0381738
0.00762939	0.107554	0.00160527	-0.0601055
0.0038147	0.0695569	0.0107081	-0.0647801
0.00190735	0.0350785	0.0549007	-0.0527295
0.0001	0.0128081	0.0541514	-0.0196577
0.0001	0.035724	-0.022421	-0.0392749
0.0001	-0.0485321	-0.0317305	0.0589326

## Sheet: G05
RBD Conc-24	G05.WT	G05.Dlt	G05.Omc
nM
10000000	1	1	1
1000000	1	1	1
5000	0.985332	0.877448	0.588764
1000	0.985915	0.777569	0.453836
500	0.990375	0.763465	0.419381
250	0.98251	0.721501	0.380661
125	0.971654	0.688206	0.341662
62.5	0.953677	0.650429	0.325868
31.25	0.929502	0.610593	0.249497
15.625	0.892164	0.551135	0.215175
7.8125	0.836282	0.482849	0.174206
3.90625	0.755817	0.384216	0.109296
1.95312	0.634395	0.339554	0.0174958
0.976562	0.540972	0.199019	0.111907
0.488281	0.354934	0.209807	-0.0376002
0.244141	0.258143	0.120442	-0.0707335
0.12207	0.157117	0.103913	-0.00543736
0.0610352	0.129087	0.0385387	-0.0814635
0.0305176	0.0983643	0.0251695	-0.0384151
0.0152588	0.0300597	0.018109	-0.0138568
0.00762939	0.0269827	-0.00909256	-0.0168369
0.0038147	-0.00306368	0.0346919	-0.0163516
0.00190735	0.0488464	0.0178086	-0.000403985
0.0001	-0.00416533	0.0213242	0.00746054
0.0001	0.000453162	0.014896	0.0334959
0.0001	0.00371217	-0.0362203	0.0498733

## Sheet: G06
RBD Conc-24	G06.WT	G06.Dlt	G06.Omc
nM
10000000	1	1	1
1000000	1	1	1
5000	0.994218	0.978269	0.419807
1000	0.987176	0.963787	0.393642
500	0.981392	0.961243	0.367343
250	0.967278	0.948453	0.314716
125	0.963277	0.930848	0.332513
62.5	0.936632	0.911738	0.290635
31.25	0.923002	0.878125	0.289327
15.625	0.879146	0.812119	0.233892
7.8125	0.839714	0.769228	0.182543
3.90625	0.738763	0.650777	0.0955489
1.95312	0.650734	0.595296	0.202875
0.976562	0.465677	0.467734	0.0569798
0.488281	0.326554	0.218432	0.0198611
0.244141	0.209433	0.134639	0.102816
0.12207	0.128968	0.0484117	0.00805461
0.0610352	0.0366781	-0.0452395	0.0124004
0.0305176	0.0222689	0.00681755	0.00605045
0.0152588	-0.00985136	-0.0469222	-0.00792821
0.00762939	0.0251818	-0.0356692	-0.000714273
0.0038147	0.0369873	0.0145838	0.0187126
0.00190735	0.0769492	-0.0236846	-0.0539789
0.0001	-0.0234908	-0.0579804	-0.0372854
0.0001	0.0234908	0.0579804	0.0372854

## Sheet: G07
RBD Conc-24	G07.WT	G07.Dlt	G07.Omc
nM
10000000	1	1	1
1000000	1	1	1
5000	1.00503	0.992843	0.67753
1000	1.00371	0.976598	0.59163
500	1.00242	0.951315	0.574722
250	1.00086	0.941826	0.53032
125	0.999127	0.898352	0.531361
62.5	0.995522	0.76439	0.521953
31.25	0.988984	0.736214	0.47395
15.625	0.979719	0.704502	0.45453
7.8125	0.962837	0.66782	0.382057
3.90625	0.931524	0.599113	0.36499
1.95312	0.890256	0.550759	0.280006
0.976562	0.811083	0.485577	0.28388
0.488281	0.72591	0.420216	0.0375466
0.244141	0.616469	0.283641	0.0376487
0.12207	0.426331	0.195389	-0.00414506
0.0610352	0.255876	0.0633236	-0.0703722
0.0305176	0.148691	0.0538937	-0.0262348
0.0152588	0.0359565	0.0499255	0.0752825
0.00762939	-0.0131068	0.0466014	-0.00572532
0.0038147	0.0166031	0.0284389	0.0283159
0.00190735	-0.00711404	0.0204157	0.01666
0.0001	0	0.0226556	-0.0120257
0.0001	-3.46906e-05	-0.0226556	0.0120257

## Sheet: G08
RBD Conc-24	G08.WT	G08.Dlt	G08.Omc
nM
10000000	1	1	1
1000000	1	1	1
5000	1.00742	0.855006	0.499195
1000	1.00428	0.79447	0.40353
500	0.99982	0.770081	0.386737
250	0.997103	0.744366	0.351177
125	0.991882	0.707894	0.356117
62.5	0.984006	0.667476	0.304472
31.25	0.971655	0.62939	0.245334
15.625	0.952867	0.578146	0.246351
7.8125	0.919664	0.522563	0.181522
3.90625	0.8668	0.415954	0.128252
1.95312	0.803049	0.427147	0.116025
0.976562	0.673956	0.356411	0.00233948
0.488281	0.525377	0.233402	-0.0571586
0.244141	0.374975	0.145101	-0.0687955
0.12207	0.252095	0.0997266	-0.0278173
0.0610352	0.133574	0.124985	-0.0106591
0.0305176	0.073788	0.0440602	-0.0319358
0.0152588	0.010779	0.00423186	-0.0611512
0.00762939	0.0454387	0.0515469	-0.0626988
0.0038147	0.00546239	0.0458807	-0.0245164
0.00190735	0.00324876	0.0256252	-0.0336673
0.0001	-0.0299837	0.043503	-0.0207291
0.0001	0.0299837	-0.043503	0.0207291

## Sheet: G09
RBD Conc-24	G09.WT	G09.Dlt	G09.Omc
nM
10000000	1	1	1
1000000	1	1	1
5000	1.00485	0.894087	0.631937
1000	1.00209	0.879449	0.556711
500	0.997925	0.864677	0.484016
250	0.992083	0.849952	0.444278
125	0.981798	0.839108	0.440008
62.5	0.974529	0.807275	0.365932
31.25	0.960608	0.787672	0.333684
15.625	0.941129	0.745767	0.255143
7.8125	0.895647	0.671305	0.18483
3.90625	0.849284	0.576089	0.0830051
1.95312	0.804793	0.48484	0
0.976562	0.699937	0.443864	0.0363276
0.488281	0.558295	0.265555	-0.00931863
0.244141	0.490037	0.208098	-0.0113889
0.12207	0.324681	0.0951323	-0.0501688
0.0610352	0.205311	-0.00438269	-0.0684169
0.0305176	0.107895	-0.0214242	-0.0291012
0.0152588	0.0601262	-0.04312	-0.0235935
0.00762939	-0.0101155	-0.0772334	-0.0386762
0.0038147	0.00620915	-0.032002	-0.0402341
0.00190735	0.00196572	-0.00840041	-0.0646817
0.0001	0.0124832	-0.0372225	-0.0207141
0.0001	-0.0124832	0.0372225	0.0207141

## Sheet: G11
RBD Conc-24	G11.WT	G11.Dlt	G11.Omc
nM
10000000	1	1	1
1000000	1	1	1
5000	1.00183	0.936106	0.634735
1000	0.999308	0.884994	0.49201
500	0.995681	0.886582	0.45098
250	0.990019	0.839959	0.404256
125	0.985242	0.815526	0.397633
62.5	0.975369	0.783342	0.356414
31.25	0.959268	0.744378	0.281531
15.625	0.938164	0.688813	0.193358
7.8125	0.897122	0.595146	0.14595
3.90625	0.829984	0.493563	0.0586043
1.95312	0.739862	0.515775	0.0474202
0.976562	0.623705	0.354721	n/a
0.488281	0.466524	0.222293	0.00928423
0.244141	0.310001	0.154717	0.0873014
0.12207	0.147012	0.109363	0.0734551
0.0610352	0.088372	0.0967323	0.0389456
0.0305176	0.0962862	0.0648148	-0.0283741
0.0152588	-0.0122466	0.0783596	0.103073
0.00762939	0.0234253	0.0944126	-0.0194756
0.0038147	0.00220129	0.0115169	0.0374912
0.00190735	-0.00187227	0.060755	0.0473409
0.0001	0.024173	-0.0510482	0.0136063
0.0001	-0.024173	0.0510482	-0.0136063

## Sheet: G13
RBD Conc-24	G13.WT	G13.Dlt	G13.Omc
nM
10000000	1	1	1
1000000	1	1	1
5000	0.998138	0.830334	0.438715
1000	0.993192	0.764655	0.294875
500	0.988444	0.724171	0.248062
250	0.985281	0.677556	0.227523
125	0.977246	0.65974	0.196255
62.5	0.96752	0.657138	0.235577
31.25	0.952339	0.542619	0.121849
15.625	0.93744	0.538776	0.167274
7.8125	0.898623	0.433622	0.0906167
3.90625	0.837322	0.390811	0.0151328
1.95312	0.791641	0.356613	0.0569788
0.976562	0.659371	0.236462	-0.00146138
0.488281	0.529146	0.198841	-0.0123726
0.244141	0.433832	0.116842	-0.0240982
0.12207	0.248986	0.0921777	-0.0920303
0.0610352	0.206381	0.00492241	0.032167
0.0305176	0.0807585	0.0783634	-0.0067792
0.0152588	0.0867968	-0.0606535	0.0594499
0.00762939	-0.00460442	-0.0220672	-0.0660295
0.0038147	0.039116	-0.0265585	-0.00180196
0.00190735	0.0491193	-0.0211136	0.0612377
0.0001	0.0252571	-0.04335	0.0346181
0.0001	-0.0252571	0.04335	-0.0346181

## Sheet: G15
RBD Conc-24	G15.WT	G15.Dlt	G15.Omc
nM
10000000	1	1	1
1000000	1	1	1
5000	1.00024	0.879399	0.456342
1000	0.997034	0.813537	0.320432
500	0.991329	0.781623	0.304332
250	0.989113	0.742469	0.273483
125	0.980496	0.731422	0.285523
62.5	0.971098	0.686448	0.305875
31.25	0.955755	0.651136	0.318017
15.625	0.934904	0.580264	0.234321
7.8125	0.913729	0.516267	0.202629
3.90625	0.860438	0.465055	0.118164
1.95312	0.811444	0.424103	0.0924477
0.976562	0.708646	0.460152	0.15278
0.488281	0.624065	0.287089	0.0260091
0.244141	0.489118	0.162813	0.0939181
0.12207	0.384616	0.0703953	0.0251805
0.0610352	0.239411	0.0714222	0.0142569
0.0305176	0.196655	0.128749	0.034653
0.0152588	0.0685384	0.144963	0.0631446
0.00762939	0.0434988	0.116862	0.0492281
0.0038147	0.154205	0.0585876	0.101419
0.00190735	0.0669586	0.00820873	0.0726317
0.0001	0.0189631	-0.0271215	0.0299645
0.0001	-0.0189631	0.0271215	-0.0299645

[truncated: 19 more sheets: G16, G37, G39, G74, G83, J10, J12, J14, J36, J40, J42, J43, J44, J45, J72, J93, J94, J95, J97]
